# Supplementary material for: Introduction and behavioral validation of the climate change distress and impairment scale
Source: Sci Rep. 2023 Jul 12;13:11272. doi: 10.1038/s41598-023-37573-4 (PMC10338517; doi:10.1038/s41598-023-37573-4)
Supplement: Supplementary file 3 — Supplementary Table S3. [file 41598_2023_37573_MOESM3_ESM.xlsx]

## Sheet: overview item inclusion
Table S3.1. Overview of variable names and variable inclusion in the different studies.
	included in initial item in set study 1	var names sosci 1	variable name in R in study 1	item retained from study 1 to study 2	items included in study 2	variable name in R in study 2	names of new variables in study 2	items that were included in both study 1 and 2	items retained from study 2 to study 3	item included in the final 26 item solution
Unsustainable behavior bothers me.	1	CA01_02	ang1	1	1	ang8		1		0
I am not mad when others damage the climate.	1	CA01_20	ang10_r	1	1	ang14r		1	1	1
I do not judge others for their environmental behavior.	1	CA01_19	ang11_r	1	1	ang12r		1		0
I do not care about others wasting energy.	1	CA02_35	ang12_r	1	1	ang11r		1		0
It is okay that some people are not interested in climate change.	1	CA03_46	ang13_r	1	1	ang15r		1		0
I feel good about the steps that have already been taken to address climate change.	1	CA04_65	ang14_r	0	0	na		0		0
I do not get upset when others ignore climate change.	1	CA04_71	ang15_r	1	1	ang9r		1	1	1
I am calm because I think that enough is being done about climate change.	1	CA04_83	ang16_r	1	1	ang3r		1		0
I resent others for not behaving pro-environmentally.	1	CA01_21	ang2	1	1	ang13		1		0
It makes me furious when others deny climate change.	1	CA02_22	ang3	1	1	ang5		1	1	1
I get upset when others behave unsustainably.	1	CA02_24	ang4	1	1	ang2		1		0
I am enraged that we have missed many chances to stop climate change.	1	CA02_36	ang5	1	1	ang6		1		0
I want companies who destroy the climate to be punished.	1	CA02_37	ang6	1	1	ang7		1	1	1
I feel aggressive towards people who destroy the environment.	1	CA02_42	ang7	1	1	ang4		1		0
I feel angry when I see how little is done to combat climate change.	1	CA04_84	ang8	1	1	ang1		1	1	1
I am not angry that some countries have missed their climate protection goals.	1	CA01_08	ang9_r	1	1	ang10r		1	1	1
I feel tense when I think about climate change.	1	CA01_03	anx1	0	0	na		0		0
I do not worry about the effects of climate change.	1	CA02_27	anx10_r	1	1	anx10r		1	1	1
I find climate change harmless.	1	CA02_31	anx11_r	0	0	na		0		0
Despite climate change, I look positively toward the future.	1	CA03_43	anx12_r	0	0	na		0		0
I am not worried about climate change.	1	CA03_50	anx13_r	1	1	anx11r		1		0
Climate change does not scare me.	1	CA03_54	anx14_r	1	1	anx9r		1	1	1
I believe that we will get climate change under control.	1	CA03_58	anx15_r	0	0	na		0		0
I feel carefree when I think about climate change.	1	CA04_69	anx16_r	1	1	anx12r		1	1	1
	1	CA01_04	anx2	1	1	anx2		1	1	1
I fear that we cannot stop climate change.	1	CA02_40	anx3	1	1	anx3		1		0
I fear that some resources will become scarce because of climate change.	1	CA02_41	anx4	1	1	anx1		1	1	1
I fear that political conflicts will increase due to climate change.	1	CA03_53	anx5	1	1	anx4		1		0
I fear that more animal species will go extinct.	1	CA03_63	anx6	1	1	anx6		1		0
The uncertainty about how climate change will progress scares me.	1	CA04_72	anx7	1	1	anx5		1	1	1
I am scared that people will lose their homes because of climate change.	1	CA04_73	anx8	1	1	anx7		1		0
I do not fear for my future on this planet.	1	CA01_09	anx9_r	1	1	anx8r		1		0
I am ashamed that I do not behave more sustainably.	1	CA01_06	guilt1	0	0	na		0		0
I do enough to counteract climate change.	1	CA01_12	guilt10_r	0	0	na		0		0
I am proud of my environmentally conscious behavior.	1	CA01_07	guilt11_r	0	0	na		0		0
I am not responsible for stopping climate change.	1	CA02_34	guilt12_r	0	0	na		0		0
I am happy with my contribution to climate protection.	1	CA03_47	guilt13_r	0	0	na		0		0
I am comfortable not making sacrifices for climate protection.	1	CA03_57	guilt14_r	0	0	na		0		0
My commitment to climate protection is sufficient.	1	CA03_60	guilt15_r	0	0	na		0		0
Climate change is not my problem.	1	CA03_64	guilt16_r	0	0	na		0		0
Humanity is destroying the planet with its self-interest.	1	CA01_05	guilt2	0	0	na		0		0
I feel that I am not doing enough to stop climate change.	1	CA02_33	guilt3	0	0	na		0		0
Sometimes I think about how my actions have harmed the climate.	1	CA02_28	guilt4	0	0	na		0		0
I think climate change is my fault too.	1	CA03_44	guilt5	1	1	gui3		1		0
I feel bad when I waste energy.	1	CA03_45	guilt6	1	1	gui2		1		0
When I see news about climate change, I feel complicit.	1	CA04_67	guilt7	1	1	gui1		1		0
I am embarrassed that I used to take climage change less seriously than I do now.	1	CA04_77	guilt8	0	0	na		0		0
Others are to blame for climate change.	1	CA01_11	guilt9_r	0	0	na		0		0
Climate change drains all my energy.	1	CA01_18	impg1	1	1	impg1		1	1	1
My thoughts and feelings about climate change do not affect how well I sleep.	1	CA04_76	impg10_r	1	1	impg4r		1	1	1
When I think about climate change, I get a headache or stomachache.	1	CA02_23	impg2	1	1	impg2		1	1	1
Because of climate change, I am overwhelmend by everyday activities.	1	CA02_26	impg3	1	1	impg3		1	1	1
When I think about climate change I do not feel like doing anything.	1	CA02_29	impg4	0	0	na		0		0
I have given up hobbies because they are bad for the climate.	1	CA04_80	impg5	0	0	na		0		0
Climate change does not keep me from enjoying my life.	1	CA01_15	impg6_r	1	1	impg7r		1		0
My thoughts and feelings about climate change do not negatively impact my everyday life.	1	CA01_17	impg7_r	1	1	impg5r		1	1	1
I have no trouble mentally tuning out climate change.	1	CA03_49	impg8_r	1	1	impg6r		1	1	1
I can easily balance my commitment to climate protection with my everyday life.	1	CA04_66	impg9_r	0	0	na		0		0
I fight with family and friends because they see climate change differently than I do.	1	CA01_14	imps1	1	1	imps1		1		0
I have lost friends because we had different opinions on climate change	1	CA04_74	imps2	0	0	na		0		0
Constant discussions about climate change are affecting my relationships.	1	CA04_82	imps3	1	1	imps2		1	1	1
I have never broken ties with anyone because of a differing opinion on climate change.	1	CA01_13	imps4_r	1	1	imps3r		1		0
I do not feel excluded by others because of my views on climate change.	1	CA02_32	imps5_r	1	1	imps4r		1		0
It is easy for me to find friends who see climate change the way I do.	1	CA03_52	imps6_r	0	0	na		0		0
I frequently think about climate change instead of working/studying.	1	CA01_16	impw1	1	1	impw2		1		0
When I think about climate change, I cannot bring myself to work/study.	1	CA03_59	impw2	1	1	impw1		1	1	1
Even when I think about climate change, I can easily concentrate at work/in school.	1	CA03_61	impw3_r	1	1	impw3r		1		0
On days on which I worry about climate change, I am as productive as usual.	1	CA04_70	impw4_r	1	1	impw4r		1		0
I do not feel guilty about putting my own needs before climate protection.	0	na	na	na	1	gui11r	guilt23_r	0		0
I do not feel guilty about having hobbies that harm the climate.	0	na	na	na	1	gui10r	guilt21_r	0		0
I do not feel guilty when I use a lot of water.	0	na	na	na	1	gui12r	guilt26_r	0		0
I am not to blame for the state of the environment.	0	na	na	na	1	gui13r	guilt18_r	0		0
I am not to blame for the consequences of climate change.	0	na	na	na	1	gui14r	guilt17_r	0		0
I feel guilty because I do not do enough to educate myself about climate change.	0	na	na	na	1	gui4	guilt22	0		0
I feel guilty because I produce more greenhouse gases than I need to.	0	na	na	na	1	gui5	guilt27	0		0
I feel guilty because I could do more to save natural resources.	0	na	na	na	1	gui6	guilt19	0		0
I feel guilty because the lifestyle I want is not sustainable.	0	na	na	na	1	gui7	guilt24	0		0
I do not feel guilty about producing waste	0	na	na	na	1	gui8r	guilt25_r	0		0
I do not feel guilty about using up a lot of resources.	0	na	na	na	1	gui9r	guilt20_r	0		0
News about climate change makes me feel depressed.	1	CA01_01	sad1	1	1	sad1		1	1	1
The exctinction of animal species does not make me feel sad.	1	CA01_10	sad10_r	0	0	na		0		0
I am not concerned about climate change.	1	CA02_30	sad11_r	0	0	na		0		0
I find forecasts about climate change amusing.	1	CA03_55	sad12_r	0	0	na		0		0
I feel happy when I think about the current state of the environment.	1	CA03_62	sad13_r	1	1	sad9r		1	1	1
I am happy about the changes that climate change brings about.	1	CA04_78	sad14_r	1	1	sad11r		1		0
I am not troubled by news about the consequences of climate change.	1	CA04_79	sad15_r	0	0	na		0		0
I am not sad about climate change.	1	CA04_81	sad16_r	1	1	sad10r		1	1	1
Thinking about climate change makes me want to cry.	1	CA02_25	sad2	1	1	sad2		1		0
I feel sad when someone mentions climate change.	1	CA02_38	sad3	1	1	sad3		1		0
Climate change makes me feel hopeless.	1	CA02_39	sad4	1	1	sad4		1		0
I feel sad that climate change is causing people and animals to suffer.	1	CA03_51	sad5	1	1	sad5		1	1	1
I feel sad that some parts of the environment will not recover from the effects of climate change.	1	CA03_56	sad6	1	1	sad6		1	1	1
The impact that climate change has had on the planet saddens me.	1	CA04_68	sad7	1	1	sad7		1	1	1
I feel miserable when I think about climate change.	1	CA04_75	sad8	1	1	sad8		1		0
I do not care about species going extinct.	1	CA03_48	sad9	0	0	na		0		0
Note. Ang = anger items, anx = anxiety items, sad = sadness items, guilt = guilt items, impg = general impairment, imps = social impairment, impw = work/school related impairment. Item numbers equate those provided in the R script available at https://osf.io/eprdw/.

## Sheet: selection study1 to study2 
Table S3.2. Overview of item reduction from study 1 to study 2.
variable name in R in study 1	1. step: exclusion due to low inter-item correlations	2. step: exclusion due to content and distribution	item retained from study 1 to study 2	items included in study 2	new variables included in study 2
ang1			1	1
ang10_r			1	1
ang11_r			1	1
ang12_r			1	1
ang13_r			1	1
ang14_r	excluded		0	0
ang15_r			1	1
ang16_r			1	1
ang2	should have been excluded but was retained because well distributed + "resent" covers intense anger		1	1
ang3			1	1
ang4			1	1
ang5			1	1
ang6			1	1
ang7	should have been excluded but was retained because well distributed + covers feelings of aggression		1	1
ang8			1	1
ang9_r			1	1
anx1		excluded because item content marks physiologial component shared by several types of negative affect (unspecific for anxiety)	0	0
anx10_r			1	1
anx11_r	excluded		0	0
anx12_r	excluded		0	0
anx13_r			1	1
anx14_r			1	1
anx15_r	excluded		0	0
anx16_r			1	1
anx2			1	1
anx3	should have been excluded but was retained because anx15_r was excluded and we wanted to keep an item that addresses whether climate change can be controlled in the future		1	1
anx4			1	1
anx5	should have been excluded but was retained for breadth of the scale to cover political conflicts as specific example		1	1
anx6			1	1
anx7			1	1
anx8			1	1
anx9_r			1	1
guilt1		excluded because item content refers to shame instead of guilt	0	0
guilt10_r	excluded		0	0
guilt11_r	excluded		0	0
guilt12_r	excluded		0	0
guilt13_r	excluded		0	0
guilt14_r	excluded		0	0
guilt15_r	excluded		0	0
guilt16_r	excluded		0	0
guilt2	excluded		0	0
guilt3		excluded because it does not focus on affective component, does not necessarily have to invoke guilt	0	0
guilt4		excluded because it does not focus on affective component, does not necessarily have to invoke guilt	0	0
guilt5			1	1
guilt6			1	1
guilt7			1	1
guilt8	excluded		0	0
guilt9_r	excluded		0	0
impg1			1	1
impg10_r			1	1
impg2			1	1
impg3			1	1
impg4	excluded		0	0
impg5		excluded because item covers a rare event that is not necessarily impairing (other hobbies that are fulfilling can be found)	0	0
impg6_r			1	1
impg7_r			1	1
impg8_r			1	1
impg9_r	excluded		0	0
imps1	should have been excluded but was retained to cover interpersonal conflict in the private domain		1	1
imps2		excluded because of little variance, item covers a rare event	0	0
imps3			1	1
imps4_r			1	1
imps5_r	should have been excluded but was retained to cover social exclusion		1	1
imps6_r	excluded		0	0
impw1			1	1
impw2			1	1
impw3_r			1	1
impw4_r			1	1
na			na	1	guilt23_r
na			na	1	guilt21_r
na			na	1	guilt26_r
na			na	1	guilt18_r
na			na	1	guilt17_r
na			na	1	guilt22
na			na	1	guilt27
na			na	1	guilt19
na			na	1	guilt24
na			na	1	guilt25_r
na			na	1	guilt20_r
sad1			1	1
sad10_r	excluded		0	0
sad11_r		excluded because "concern" does not clearly denote sadness (could also be anxiety)	0	0
sad12_r	excluded		0	0
sad13_r			1	1
sad14_r	should have been excluded but was retained because covers the opposite of sadness instead of the absence		1	1
sad15_r		excluded because "troubled" does not clearly denote sadness (could also be other emotion)	0	0
sad16_r			1	1
sad2	should have been excluded but was retained because differentiates at the lower end of sadness		1	1
sad3			1	1
sad4			1	1
sad5			1	1
sad6			1	1
sad7			1	1
sad8			1	1
sad9	excluded		0	0
Note. Ang = anger items, anx = anxiety items, sad = sadness items, guilt = guilt items, impg = general impairment, imps = social impairment, impw = work/school related impairment. Item numbers equate those provided in the R script available at https://osf.io/eprdw/. In a first step, we inspected the inter-item correlations of each item within its designated scale (assuming subscales for anger, sa…

## Sheet: selection study2 to study3
Table S3.3. Overview of item reduction from study 2 to study 3.
items included in study 2	1. step: exclusion due to low inter-item correlations	2. step: exclusion due to item distribution	3. step: exclusion due to content	4. step exclusion due to loadings in EFA	items retained for study 3
ang1	excluded
ang10_r
ang11_r	excluded (same amount of inter-correlations as ang6, we decided to exclude ang11_r due to content (might be social desirability))
ang12_r		excluded (litte variance and reflects more absence of emotions than specifically anger)
ang13_r
ang15_r
ang16_r	excluded
ang2				exclude because main loading < .50
ang3
ang4				exclude because main loading < .50
ang5
ang6	excluded
ang7	excluded
ang8
ang9_r
anx10_r
anx13_r		excluded (median is end point of scale)
anx14_r
anx16_r
anx2
anx3	excluded
anx4
anx5	excluded
anx6
anx7
anx8
anx9_r
guilt17_r	excluded
guilt18_r	excluded
guilt19	excluded
guilt20_r	excluded (because rest of guilt scale was excluded)
guilt21_r	excluded
guilt22	excluded
guilt23_r	excluded
guilt24	excluded
guilt25_r	excluded
guilt26_r	excluded
guilt27	excluded
guilt5	excluded
guilt6	excluded
guilt7	excluded
impg1
impg10_r
impg2
impg3
impg6_r
impg7_r
impg8_r
imps1	excluded
imps3
imps4_r				exclude because main loading < .50
imps5_r	excluded			exclude because main loading < .50
impw1
impw2
impw3_r
impw4_r
sad1
sad13_r	was retained because it is opposite of sadness, retained for breadth of scale and to retain inverse coded items
sad14_r	excluded
sad16_r
sad2				exclude because crossloadings > .35
sad3
sad4			excluded because hopeless could be depression
sad5
sad6
sad7
sad8
Note. Ang = anger items, anx = anxiety items, sad = sadness items, guilt = guilt items, impg = general impairment, imps = social impairment, impw = work/school related impairment. Item numbers equate those provided in the R script available at https://osf.io/eprdw/. Item exclusion followed four steps. First, items were excluded based on low inter-item-correlations. We excluded all items that corr…
