# Supplementary material for: Introduction and behavioral validation of the climate change distress and impairment scale
Source: Sci Rep. 2023 Jul 12;13:11272. doi: 10.1038/s41598-023-37573-4 (PMC10338517; doi:10.1038/s41598-023-37573-4)
Supplement: Supplementary file 19 — Supplementary Table S19. [file 41598_2023_37573_MOESM19_ESM.xlsx]

## Sheet: Table S19
Table S19. Pairwise Pearson's correlation coefficients for impairment items included in study 3.
	impg1	impg2	impg3	impg7_r	impg8_r	impg10_r	imps3	impw2
impg1	1	0.55	0.62	0.41	0.34	0.31	0.56	0.56
impg2	0.55	1	0.64	0.42	0.31	0.37	0.62	0.61
impg3	0.62	0.64	1	0.43	0.33	0.45	0.68	0.65
impg7_r	0.41	0.42	0.43	1	0.6	0.52	0.39	0.38
impg8_r	0.34	0.31	0.33	0.6	1	0.47	0.28	0.32
impg10_r	0.31	0.37	0.45	0.52	0.47	1	0.4	0.37
imps3	0.56	0.62	0.68	0.39	0.28	0.4	1	0.59
impw2	0.56	0.61	0.65	0.38	0.32	0.37	0.59	1
Note. Impg = general impairment, imps = social impairment, impw = work/school related impairment.
Item numbers equate those provided in the R script available at https://osf.io/eprdw/.
