# Supplementary material for: Introduction and behavioral validation of the climate change distress and impairment scale
Source: Sci Rep. 2023 Jul 12;13:11272. doi: 10.1038/s41598-023-37573-4 (PMC10338517; doi:10.1038/s41598-023-37573-4)
Supplement: Supplementary file 24 — Supplementary Table S24. [file 41598_2023_37573_MOESM24_ESM.xlsx]

## Sheet: Table S24
Table S24. Pairwise Pearson's correlations for impairment items included in study 4.
	imp1	imp2_r	imp3	imp4	imp5_r	imp6_r	imp7	imp8
imp1	1	0.32	0.56	0.59	0.3	0.26	0.3	0.4
imp2_r	0.32	1	0.43	0.4	0.47	0.33	0.11	0.28
imp3	0.56	0.43	1	0.57	0.39	0.32	0.21	0.33
imp4	0.59	0.4	0.57	1	0.31	0.24	0.38	0.55
imp5_r	0.3	0.47	0.39	0.31	1	0.4	0.09	0.29
imp6_r	0.26	0.33	0.32	0.24	0.4	1	0.05	0.11
imp7	0.3	0.11	0.21	0.38	0.09	0.05	1	0.5
imp8	0.4	0.28	0.33	0.55	0.29	0.11	0.5	1
Note. Imp = impairment. Item numbers equate those provided in the R script available at https://osf.io/eprdw/.
